# Supplementary material for: Comprehensive analysis of SSRs and database construction using all complete gene-coding sequences in major horticultural and representative plants
Source: Hortic Res. 2021 Jun 1;8:122. doi: 10.1038/s41438-021-00562-7 (PMC8167114; doi:10.1038/s41438-021-00562-7)
Supplement: Supplementary file 2 — Supplementary tables 1-12 [file 41438_2021_562_MOESM2_ESM.xlsx]

## Sheet: Table S1
Table S1. The detail information of simple sequence repeats (SSRs) identified in 112 plants used in this study.
Species	Abr.	Taxon	Classification	Mono	Di	Tri	Tetra	Penta	Hexa	Hepta	Octa	Nona	Total genes	Total sequences (bp)	SSR number	SSR density (Num/Mb)	Gene number contained SSR	Percentage of Genes with SSR (%)	Sequence number (SSR number >1)	SSR number (compound type)	SSR with primer	SSR without primer	All perfect SSR	Percentage (%)
Actinidia-chinensis	Ach	Dic	Dic	4	443	1063	14	38	488	25	4	10	39040	41873625	2089	49.8882	1868	4.78484	170	130	1956	3	1959	99.8469
Amaranthus-hypochondriacus	Ahy	Dic	Dic	4	78	662	1	1	274	6	1	5	23054	27038292	1032	38.1681	820	3.55687	102	10	1022	0	1022	100
Aquilegia-coerulea	Aqc	Dic	Dic	40	58	2019	8	11	181	16	3	9	30023	34274214	2345	68.4188	1984	6.60827	301	23	2320	2	2322	99.9139
Arabidopsis-halleri	Aha	Dic	Dic	10	13	669	1	4	68	3	5	9	25008	28650672	782	27.2943	747	2.98704	32	6	776	0	776	100
Arabidopsis-lyrata	Aly	Dic	Dic	51	42	936	0	1	77	13	10	13	32670	35417217	1143	32.2724	1027	3.14356	91	8	1079	56	1135	95.0661
Arabidopsis-thaliana	Ath	Dic	Dic	15	17	1002	0	0	60	5	0	9	27416	33403725	1108	33.17	1029	3.75328	66	8	1100	0	1100	100
Arachis-duranensis	Adu	Dic	Dic	7	62	1646	4	5	275	15	3	13	37842	38693373	2030	52.4638	1736	4.5875	237	20	2010	0	2010	100
Arachis-ipaensis	Aip	Dic	Dic	2	51	1606	7	10	240	19	5	15	38967	38457363	1955	50.8355	1684	4.32161	210	21	1933	1	1934	99.9483
Beta-vulgaris	Bvu	Dic	Dic	3	22	1040	1	3	337	17	4	43	26923	28450652	1470	51.6684	1118	4.15258	211	29	1432	9	1441	99.3754
Boechera-stricta	Bst	Dic	Dic	7	19	907	1	1	99	7	1	15	27416	32383644	1057	32.6399	977	3.56361	71	6	1050	1	1051	99.9049
Brassica-juncea	Bju	Dic	Dic	29	114	3065	11	13	245	15	2	32	79644	88191162	3526	39.9813	3262	4.09573	235	11	3515	0	3515	100
Brassica-napus	Bna	Dic	Dic	137	274	2951	4	17	305	22	4	30	101040	101157402	3744	37.0116	3489	3.45309	228	17	3717	10	3727	99.7317
Brassica-nigra	Bni	Dic	Dic	10	25	1780	2	1	156	6	2	29	47953	54240111	2011	37.0759	1876	3.91216	120	7	2004	0	2004	100
Brassica-oleracea	Bol	Dic	Dic	25	244	1775	5	18	218	40	9	34	59225	61726742	2368	38.3626	2183	3.68594	158	14	2348	6	2354	99.7451
Brassica-rapa	Bra	Dic	Dic	40	73	1349	5	5	126	8	1	16	46250	52067559	1623	31.171	1500	3.24324	109	43	1580	0	1580	100
Capsella-grandiflora	Cag	Dic	Dic	4	13	1085	0	1	101	1	0	2	24805	30498951	1207	39.5751	1101	4.43862	88	2	1205	0	1205	100
Capsella-rubella	Cru	Dic	Dic	19	118	1260	6	12	101	7	1	7	28447	35660445	1531	42.9327	1401	4.92495	111	3	1528	0	1528	100
Capsicum-annuum	Can	Dic	Dic	18	14	567	0	3	94	6	18	5	35884	39135432	725	18.5254	673	1.87549	44	2	723	0	723	100
Capsicum-baccatum	Cba	Dic	Dic	4	18	733	34	7	133	6	148	9	35874	40376406	1092	27.0455	924	2.57568	102	22	1070	0	1070	100
Capsicum-chinense	Cch	Dic	Dic	5	12	636	6	6	122	13	26	11	35009	39045936	837	21.4363	752	2.14802	68	7	830	0	830	100
Carica-papaya	Cpa	Dic	Dic	12	52	838	2	15	140	9	2	12	27775	24793434	1082	43.6406	947	3.40954	89	22	1050	10	1060	99.0566
Catharanthus-roseus	Cro	Dic	Dic	15	99	1174	7	3	117	7	1	6	33829	34552719	1429	41.3571	1255	3.70983	137	9	1414	6	1420	99.5775
Cephalotus-follicularis	Cfo	Dic	Dic	28	163	977	6	5	151	4	1	6	36503	35224657	1341	38.0699	1196	3.27644	132	14	1327	0	1327	100
Chenopodium-quinoa	Cqu	Dic	Dic	1	0	114	0	3	23	8	1	6	44776	57064314	156	2.73376	150	0.335001	4	1	155	0	155	100
Cicer-arietinum	Car	Dic	Dic	437	1663	1852	195	317	492	226	16	21	35756	66683928	5219	78.2647	4403	12.314	657	69	5150	0	5150	100
Citrullus-lanatus	Cla	Dic	Dic	27	26	737	2	6	166	7	4	19	23440	26010828	994	38.2149	890	3.79693	84	15	979	0	979	100
Citrus-clementina	Ccl	Dic	Dic	30	70	1011	11	9	164	5	5	21	33929	42155496	1326	31.455	1206	3.55448	99	18	1306	2	1308	99.8471
Citrus-grandis	Cgr	Dic	Dic	28	37	710	2	5	130	5	5	8	30123	32249217	930	28.8379	853	2.83172	69	11	919	0	919	100
Citrus-sinensis	Csi	Dic	Dic	15	54	1250	7	7	229	9	4	26	46147	57446256	1601	27.8695	1425	3.08796	157	34	1567	0	1567	100
Coffea-canephora	Cca	Dic	Dic	58	123	582	10	9	99	6	3	3	25574	30830841	893	28.9645	826	3.22984	57	10	878	5	883	99.4337
Cucumis-melo	Cme	Dic	Dic	482	1716	3010	267	415	526	330	55	47	35295	66467089	6848	103.028	5634	15.9626	967	95	6751	2	6753	99.9704
Cucumis-sativus	Csa	Dic	Dic	2	33	861	10	8	132	15	3	28	21604	25628673	1092	42.6085	973	4.5038	102	14	1077	1	1078	99.9072
Daucus-carota	Dca	Dic	Dic	3	34	291	1	1	56	2	1	5	32118	38151312	394	10.3273	380	1.18314	13	1	393	0	393	100
Dianthus-caryophyllus	Dic	Dic	Dic	18	22	2086	5	24	380	20	8	76	56139	65463864	2639	40.3123	2173	3.87075	341	53	2585	1	2586	99.9613
Eucalyptus-grandis	Egr	Dic	Dic	60	310	1873	20	20	274	27	8	55	36349	42272451	2647	62.6176	2336	6.42659	254	23	2624	0	2624	100
Eutrema-salsugineum	Esa	Dic	Dic	7	38	1280	0	4	108	4	4	19	29284	36129399	1464	40.521	1332	4.54856	114	7	1456	1	1457	99.9314
Fragaria-vesca	Fve	Dic	Dic	1	69	936	7	29	145	17	4	20	32831	38917817	1228	31.5537	1120	3.41141	95	16	1212	0	1212	100
Glycine-max	Gma	Dic	Dic	36	124	1937	3	12	297	11	3	15	56044	65463051	2438	37.2424	2208	3.93976	198	26	2412	0	2412	100
Gossypium-arboreum	Gar	Dic	Dic	19	21	864	8	11	166	2	0	9	40134	43703865	1100	25.1694	1021	2.54398	67	10	1090	0	1090	100
Gossypium-hirsutum	Ghi	Dic	Dic	10	38	1808	13	8	381	5	1	16	70478	83137743	2280	27.4244	2091	2.96688	152	16	2264	0	2264	100
Gossypium-raimondii	Gra	Dic	Dic	21	42	1036	6	11	207	6	2	11	37505	45019830	1342	29.8091	1221	3.25557	89	12	1327	3	1330	99.7744
Jatropha-curcas	Jcu	Dic	Dic	39	51	482	40	27	82	7	5	108	25413	34149213	841	24.6272	770	3.02995	63	18	817	6	823	99.271
Kalanchoe-laxiflora	Kla	Dic	Dic	8	14	609	6	12	104	5	0	1	30964	34948989	759	21.7174	713	2.30267	44	4	755	0	755	100
Kalanchoe-marnieriana	Kma	Dic	Dic	16	24	1129	2	8	189	3	0	3	50461	63257298	1374	21.7208	1292	2.56039	77	3	1370	1	1371	99.9271
Linum-usitatissimum	Lus	Dic	Dic	47	12	1974	8	9	91	1	1	10	43484	52200282	2153	41.245	1978	4.5488	158	7	2146	0	2146	100
Lotus-japonicus	Lja	Dic	Dic	45	90	1098	5	19	267	10	2	4	39734	35468972	1540	43.4182	1379	3.47058	126	19	1519	2	1521	99.8685
Malus-domestica	Mdo	Dic	Dic	13	158	644	10	17	147	51	18	29	30294	36812031	1087	29.5284	1032	3.40662	50	3	385	699	1084	35.5166
Manihot-esculenta	Mes	Dic	Dic	16	40	827	4	9	162	8	0	10	33033	38606748	1076	27.8708	977	2.95765	76	15	1059	2	1061	99.8115
Medicago-truncatula	Mtr	Dic	Dic	48	112	1207	11	18	218	9	0	7	50894	50127819	1630	32.5169	1453	2.85495	129	28	1594	8	1602	99.5006
Mimulus-guttatus	Mgu	Dic	Dic	62	114	1832	8	4	221	4	1	22	28140	33563049	2268	67.5743	1981	7.0398	226	26	2236	6	2242	99.7324
Moringa-oleifera	Mol	Dic	Dic	10	28	200	1	1	6	2	4	0	19465	24268338	252	10.3839	243	1.24839	8	3	249	0	249	100
Nelumbo-nucifera	Nnu	Dic	Dic	8	156	594	5	8	58	18	3	11	26685	30293379	861	28.4221	793	2.97171	58	13	848	0	848	100
Panax-ginseng	Pgi	Dic	Dic	128	727	1118	172	271	556	127	32	12	42006	57939557	3143	54.2462	2787	6.63477	304	57	3086	0	3086	100
Phaseolus-vulgaris	Pvu	Dic	Dic	33	988	1271	97	215	267	166	29	30	32720	54006099	3096	57.3269	2760	8.43521	295	34	3062	0	3062	100
Populus-trichocarpa	Ptr	Dic	Dic	30	101	1244	8	18	260	13	2	13	41335	47898012	1689	35.2624	1498	3.62405	158	32	1655	2	1657	99.8793
Prunus-mume	Pmu	Dic	Dic	505	3731	1429	164	190	287	272	106	86	32242	57245095	6770	118.263	5669	17.5827	910	96	6674	0	6674	100
Prunus-persica	Ppe	Dic	Dic	36	188	873	8	10	189	22	2	54	26873	33081117	1382	41.7761	1250	4.65151	111	19	1363	0	1363	100
Raphanus-sativus	Rsa	Dic	Dic	25	65	2084	5	8	132	6	3	24	43239	49482990	2352	47.5315	2128	4.92148	193	9	2343	0	2343	100
Ricinus-communis	Rco	Dic	Dic	7	32	946	5	8	140	7	2	6	31221	31347886	1153	36.7808	1051	3.36632	80	11	1141	1	1142	99.9124
Salix-purpurea	Spu	Dic	Dic	8	95	1220	13	11	205	4	1	11	37865	45778794	1568	34.2517	1423	3.75809	104	15	1553	0	1553	100
Salvia-miltiorrhiza	Smi	Dic	Dic	4	352	861	3	29	168	16	2	4	27986	30535053	1439	47.1262	1297	4.63446	126	20	1421	0	1421	100
Sesamum-indicum	Sin	Dic	Dic	15	63	466	6	8	99	4	0	3	27148	32044806	664	20.721	604	2.22484	46	12	652	0	652	100
Solanum-lycopersicum	Sly	Dic	Dic	10	31	972	4	10	197	3	0	17	34725	35971085	1244	34.5833	826	2.37869	124	25	1202	17	1219	98.6054
Solanum-melongena	Sme	Dic	Dic	4	23	1581	12	10	361	34	5	165	42035	36732556	2195	59.7563	945	2.24813	211	173	2014	8	2022	99.6044
Solanum-tuberosum	Stu	Dic	Dic	14	60	857	3	5	238	12	1	16	51472	47356761	1206	25.4663	1064	2.06714	94	18	1185	3	1188	99.7475
Tarenaya-hassleriana	Tha	Dic	Dic	846	7453	3272	283	207	544	152	28	14	45199	83846042	12799	152.649	10406	23.0226	1933	164	12635	0	12635	100
Theobroma-cacao	Tca	Dic	Dic	29	109	642	5	19	87	14	1	5	29452	34719346	911	26.239	831	2.82154	63	10	896	5	901	99.4451
Trifolium-pratense	Tpr	Dic	Dic	29	149	1617	28	24	142	8	2	12	41297	43031449	2011	46.7333	1763	4.26908	199	20	1960	31	1991	98.443
Vigna-unguiculata	Vun	Dic	Dic	10	61	1392	7	12	190	121	5	65	31948	38812332	1863	48.0002	1188	3.71854	192	91	1752	20	1772	98.8713
Vitis-vinifera	Vvi	Dic	Dic	118	110	324	9	9	68	17	1	14	26346	29958339	670	22.3644	620	2.3533	44	14	624	32	656	95.122
Sub_Total				3907	21581	84743	1624	2275	13758	2091	634	1501	2611799	3061593144	132114	40.5437
Aegilops-tauschii	Ata	Mon	Mon	15	20	851	10	11	94	3	0	8	33928	40868148	1012	24.7626	912	2.68805	75	9	1003	0	1003	100
Ananas-comosus	Aco	Mon	Mon	22	178	4687	20	33	973	33	7	38	27024	31652556	5991	189.274	4438	16.4224	1131	88	5902	1	5903	99.9831
Brachypodium-distachyon	Bdi	Mon	Mon	6	8	1329	8	4	116	3	0	4	26552	34099236	1478	43.3441	1364	5.13709	107	6	1472	0	1472	100
Brachypodium-stacei	Brs	Mon	Mon	28	22	1598	2	6	176	4	0	6	29898	36069624	1842	51.0679	1668	5.57897	155	10	1816	16	1832	99.1266
Dendrobium-officinale	Dof	Mon	Mon	25	137	533	2	3	90	18	7	18	35567	35636331	833	23.375	761	2.13962	65	11	822	0	822	100
Echinochloa-crusgalli	Ecr	Mon	Mon	14	191	6566	78	245	547	69	6	13	108771	103792172	7729	74.4661	6925	6.36659	640	45	7663	21	7684	99.7267
Elaeis-guineensis	Egu	Mon	Mon	1	12	944	2	8	90	12	0	3	30752	29577072	1072	36.2443	975	3.17053	83	5	1067	0	1067	100
Hordeum-vulgare	Hvu	Mon	Mon	6	27	611	11	19	158	4	0	7	24286	26563254	843	31.7356	794	3.26937	44	2	839	2	841	99.7622
Lolium-perenne	Lpe	Mon	Mon	58	222	819	59	111	103	43	5	6	21251	32274418	1426	44.1836	1318	6.20206	102	6	1420	0	1420	100
Musa-acuminata	Mac	Mon	Mon	79	623	1198	14	12	118	13	1	2	36548	37954268	2060	54.2758	1855	5.07552	173	48	1952	60	2012	97.0179
Oropetium-thomaeum	Oth	Mon	Mon	12	19	1236	22	36	75	8	3	5	28437	27134880	1416	52.1838	1298	4.56448	98	2	1414	0	1414	100
Oryza-brachyantha	Obr	Mon	Mon	361	155	1907	33	49	161	14	0	6	32037	34004031	2686	78.9906	2383	7.43827	242	14	2638	34	2672	98.7275
Oryza-glaberrima	Ogl	Mon	Mon	17	65	4291	15	22	274	13	0	16	33164	36293721	4713	129.857	3912	11.7959	639	32	4679	2	4681	99.9573
Oryza-sativa	Osa	Mon	Mon	36	91	5381	20	49	393	33	3	35	55803	76770766	6041	78.6888	5049	9.0479	808	38	6002	1	6003	99.9833
Panicum-hallii	Pha	Mon	Mon	57	72	1611	27	34	205	16	0	4	37232	41309445	2026	49.0445	1888	5.07091	120	13	2012	1	2013	99.9503
Panicum-virgatum	Pvi	Mon	Mon	225	256	4234	107	238	689	142	9	10	102065	97787905	5910	60.4369	5452	5.34169	411	29	5877	4	5881	99.932
Phalaenopsis-equestris	Peq	Mon	Mon	66	270	476	221	12	73	20	67	23	29431	26475013	1228	46.3834	920	3.12596	161	29	854	345	1199	71.226
Phoenix-dactylifera	Pda	Mon	Mon	7	38	754	6	5	59	2	3	5	28889	30553282	879	28.7694	784	2.71384	76	6	868	5	873	99.4273
Phyllostachys-heterocycla	Phe	Mon	Mon	21	34	942	10	32	246	10	5	8	31987	38791902	1308	33.7184	1226	3.83281	77	5	1303	0	1303	100
Setaria-italica	Sit	Mon	Mon	10	27	1661	10	12	182	6	0	8	34584	41138503	1916	46.5744	1756	5.07749	148	12	1904	0	1904	100
Setaria-viridis	Svi	Mon	Mon	18	26	1696	18	21	184	8	3	10	35214	41079006	1984	48.2972	1823	5.17692	144	6	1911	67	1978	96.6127
Sorghum-bicolor	Sbi	Mon	Mon	6	14	2436	8	10	376	5	0	5	27608	34865960	2860	82.0284	2491	9.02275	317	16	2844	0	2844	100
Spirodela-polyrhiza	Spo	Mon	Mon	6	135	1175	7	1	80	2	2	15	19623	21743406	1423	65.4451	1254	6.39046	135	20	1403	0	1403	100
Triticum-aestivum	Tae	Mon	Mon	8	157	1673	48	72	197	15	3	7	99386	86659074	2180	25.1561	2045	2.05763	118	7	2167	6	2173	99.7239
Triticum-urartu	Tur	Mon	Mon	33	26	716	32	18	92	5	3	7	33483	36496367	932	25.5368	833	2.48783	63	18	904	10	914	98.9059
Zea-mays	Zma	Mon	Mon	28	64	2027	32	47	345	22	1	2	38914	42733329	2568	60.0936	2277	5.85136	243	12	2543	13	2556	99.4914
Zostera-marina	Zom	Mon	Mon	3	18	510	2	6	70	4	0	11	20450	24059445	624	25.9358	566	2.76773	47	5	619	0	619	100
Sub_Total				1168	2907	51862	824	1116	6166	527	128	282	1062884	1146383114	64980	55.9211
Amborella-trichopoda	Atr	Bas	Ohp	5	77	405	5	25	199	10	0	3	26846	25403036	729	28.6974	658	2.45102	60	11	718	0	718	100
Gnetum-montanum	Gmo	Gym	Ohp	3	19	1117	11	27	496	2	1	8	27491	27418526	1684	61.4183	1416	5.15078	211	7	1677	0	1677	100
Marchantia-polymorpha	Mpo	Mar	Ohp	6	162	868	173	182	95	56	18	31	19287	23447352	1591	67.8541	1160	6.01441	305	33	1558	0	1558	100
Physcomitrella-patens	Ppa	Bry	Ohp	42	110	477	70	43	61	11	12	33	30249	34332348	859	25.0201	745	2.46289	75	16	837	6	843	99.2883
Picea-abies	Pab	Gym	Ohp	4	3	260	0	4	62	4	0	9	26437	24628629	346	14.0487	326	1.23312	15	5	341	0	341	100
Selaginella-moellendorffii	Smo	Lyc	Ohp	11	13	741	8	3	52	4	1	34	22285	25528488	867	33.9621	729	3.27126	103	5	928	0	928	100
Sphagnum-fallax	Sfa	Bry	Ohp	5	110	3171	19	5	54	6	1	31	26939	36431256	3402	93.3814	2635	9.78136	511	42	3360	0	3360	100
Sub_Total				76	494	7039	286	289	1019	93	33	149	179534	197189635	9478	46.3403
Chlamydomonas-reinhardtii	Cre	Chl	Low	4	5	12663	8	10	1309	17	9	729	17741	39145848	14754	376.898	5295	29.8461	2873	143	14590	21	14611	99.8563
Chlorella-variabilis	Cva	Tre	Low	0	21	2818	13	21	123	15	3	105	9791	13861461	3119	225.012	1891	19.3137	670	14	3000	1	3001	99.9667
Coccomyxa-subellipsoidea	Csu	Chl	Low	0	2	243	0	2	15	2	1	5	9629	12346963	270	21.8677	210	2.18091	35	4	274	4	278	98.5612
Dunaliella-salina	Dsa	Chl	Low	18	384	7378	16	10	113	9	7	76	16697	20195505	8011	396.672	3434	20.5666	1660	95	7636	280	7916	96.4629
Micromonas-pusilla-CCMP1545	Mpc	Chl	Low	3	99	6318	19	30	1135	14	17	236	10660	14415633	7871	546.004	3768	35.3471	1884	135	8095	2	8097	99.9753
Micromonas-pusilla-RCC299	Mpr	Chl	Low	0	3	1483	1	5	254	9	3	252	10103	14735506	2010	136.405	1386	13.7187	407	24	1985	1	1986	99.9496
Ostreococcus-lucimarinus	Olu	Chl	Low	0	109	448	2	7	147	9	2	93	7796	9488640	817	86.103	667	8.55567	116	8	924	0	924	100
Volvox-carteri	Vca	Chl	Low	3	77	5355	80	71	451	91	78	192	15285	24032460	6398	266.223	3133	20.4972	1425	103	6283	12	6295	99.8094
Sub_Total				28	700	36706	139	156	3547	166	120	1688	97702	148222016	43250	256.898
Average/Total				46.2411	229.304	1610.27	25.6518	34.25	218.661	25.6875	8.16964	32.3214	3951919	4.06552e+07	249822	60.067	1776.18	5.67214	264.33	26.4554	2191.38	16.7589	2208.13	98.8185

## Sheet: Table S2
Table S2. The statistics of pfam annotation for whole-genome genes and SSR related genes in each of 112 plants.
Species	Taxon	Classification	Total genes	Genes with annotation	Gene number contained SSR	SSR related genes with annotation	Percentage(%)
Actinidia-chinensis	Dic	Dic	39040	24766	1868	1148	61.4561
Amaranthus-hypochondriacus	Dic	Dic	23054	17621	820	609	74.2683
Aquilegia-coerulea	Dic	Dic	30023	21688	1984	1500	75.6048
Arabidopsis-halleri	Dic	Dic	25008	19926	747	567	75.9036
Arabidopsis-lyrata	Dic	Dic	32670	23508	1027	530	51.6066
Arabidopsis-thaliana	Dic	Dic	27416	21694	1029	789	76.6764
Arachis-duranensis	Dic	Dic	37842	24132	1736	1280	73.7327
Arachis-ipaensis	Dic	Dic	38967	24029	1684	1220	72.4466
Beta-vulgaris	Dic	Dic	26923	17428	1118	779	69.678
Boechera-stricta	Dic	Dic	27416	21648	977	731	74.8209
Brassica-juncea	Dic	Dic	79644	58527	3262	2505	76.7934
Brassica-napus	Dic	Dic	101040	69341	3489	2593	74.3193
Brassica-nigra	Dic	Dic	47953	35218	1876	1476	78.678
Brassica-oleracea	Dic	Dic	59225	40584	2183	1637	74.9885
Brassica-rapa	Dic	Dic	46250	33616	1500	1173	78.2
Capsella-grandiflora	Dic	Dic	24805	20335	1101	867	78.7466
Capsella-rubella	Dic	Dic	28447	23439	1401	1127	80.4425
Capsicum-annuum	Dic	Dic	35884	26748	673	532	79.049
Capsicum-baccatum	Dic	Dic	35874	25622	924	621	67.2078
Capsicum-chinense	Dic	Dic	35009	26988	752	595	79.1223
Carica-papaya	Dic	Dic	27775	16349	947	587	61.9852
Catharanthus-roseus	Dic	Dic	33829	17731	1255	795	63.3466
Cephalotus-follicularis	Dic	Dic	36503	22950	1196	857	71.6555
Chenopodium-quinoa	Dic	Dic	44776	35404	150	124	82.6667
Cicer-arietinum	Dic	Dic	35756	27876	4403	158	3.58846
Citrullus-lanatus	Dic	Dic	23440	16304	890	671	75.3933
Citrus-clementina	Dic	Dic	33929	27756	1206	958	79.4362
Citrus-grandis	Dic	Dic	30123	20009	853	651	76.3189
Citrus-sinensis	Dic	Dic	46147	37502	1425	1118	78.4561
Coffea-canephora	Dic	Dic	25574	20094	826	608	73.6077
Cucumis-melo	Dic	Dic	35295	25092	5634	286	5.07632
Cucumis-sativus	Dic	Dic	21604	17043	973	763	78.4173
Daucus-carota	Dic	Dic	32118	22836	380	266	70
Dianthus-caryophyllus	Dic	Dic	56139	33814	2173	1476	67.9245
Eucalyptus-grandis	Dic	Dic	36349	27540	2336	1766	75.5993
Eutrema-salsugineum	Dic	Dic	29284	24094	1332	1075	80.7057
Fragaria-vesca	Dic	Dic	32831	20568	1120	762	68.0357
Glycine-max	Dic	Dic	56044	42333	2208	1727	78.2156
Gossypium-arboreum	Dic	Dic	40134	28192	1021	741	72.5759
Gossypium-hirsutum	Dic	Dic	70478	55272	2091	1590	76.0402
Gossypium-raimondii	Dic	Dic	37505	29488	1221	937	76.7404
Jatropha-curcas	Dic	Dic	25413	13888	770	407	52.8571
Kalanchoe-laxiflora	Dic	Dic	30964	23520	713	529	74.1935
Kalanchoe-marnieriana	Dic	Dic	50461	41369	1292	1051	81.3467
Linum-usitatissimum	Dic	Dic	43484	33361	1978	1545	78.1092
Lotus-japonicus	Dic	Dic	39734	24663	1379	900	65.2647
Malus-domestica	Dic	Dic	30294	20936	1032	713	69.0891
Manihot-esculenta	Dic	Dic	33033	24737	977	706	72.262
Medicago-truncatula	Dic	Dic	50894	30175	1453	934	64.2808
Mimulus-guttatus	Dic	Dic	28140	22441	1981	1502	75.8203
Moringa-oleifera	Dic	Dic	19465	14756	243	195	80.2469
Nelumbo-nucifera	Dic	Dic	26685	19910	793	604	76.1665
Panax-ginseng	Dic	Dic	42006	34316	2787	2355	84.4995
Phaseolus-vulgaris	Dic	Dic	32720	26055	2760	2193	79.4565
Populus-trichocarpa	Dic	Dic	41335	30323	1498	1077	71.8959
Prunus-mume	Dic	Dic	32242	25264	5669	1169	20.6209
Prunus-persica	Dic	Dic	26873	20740	1250	893	71.44
Raphanus-sativus	Dic	Dic	43239	31826	2128	1692	79.5113
Ricinus-communis	Dic	Dic	31221	20434	1051	755	71.8363
Salix-purpurea	Dic	Dic	37865	29354	1423	1036	72.8039
Salvia-miltiorrhiza	Dic	Dic	27986	17858	1297	729	56.2066
Sesamum-indicum	Dic	Dic	27148	19300	604	433	71.6887
Solanum-lycopersicum	Dic	Dic	34725	23714	826	558	67.5545
Solanum-melongena	Dic	Dic	42035	18556	945	456	48.254
Solanum-tuberosum	Dic	Dic	51472	32555	1064	348	32.7068
Tarenaya-hassleriana	Dic	Dic	45199	34510	10406	7785	74.8126
Theobroma-cacao	Dic	Dic	29452	20384	831	567	68.231
Trifolium-pratense	Dic	Dic	41297	28514	1763	1206	68.4061
Vigna-unguiculata	Dic	Dic	31948	24325	1188	790	66.4983
Vitis-vinifera	Dic	Dic	26346	18820	620	386	62.2581
Total/Average			2611799	1871709	114512	73709	69.2549
Aegilops-tauschii	Mon	Mon	33928	24480	912	617	67.6535
Ananas-comosus	Mon	Mon	27024	17888	4438	3345	75.3718
Brachypodium-distachyon	Mon	Mon	26552	21064	1364	1078	79.0323
Brachypodium-stacei	Mon	Mon	29898	21525	1668	1257	75.3597
Dendrobium-officinale	Mon	Mon	35567	24153	761	505	66.3601
Echinochloa-crusgalli	Mon	Mon	108771	58190	6925	4222	60.9675
Elaeis-guineensis	Mon	Mon	30752	19345	975	709	72.7179
Hordeum-vulgare	Mon	Mon	24286	17953	794	598	75.3149
Lolium-perenne	Mon	Mon	21251	16889	1318	858	65.0986
Musa-acuminata	Mon	Mon	36548	25993	1855	1232	66.4151
Oropetium-thomaeum	Mon	Mon	28437	16840	1298	762	58.7057
Oryza-brachyantha	Mon	Mon	32037	19869	2383	1492	62.6102
Oryza-glaberrima	Mon	Mon	33164	21799	3912	2867	73.2873
Oryza-sativa	Mon	Mon	55803	35052	5049	3676	72.8065
Panicum-hallii	Mon	Mon	37232	24482	1888	1309	69.3326
Panicum-virgatum	Mon	Mon	102065	53987	5452	3065	56.2179
Phalaenopsis-equestris	Mon	Mon	29431	17875	920	474	51.5217
Phoenix-dactylifera	Mon	Mon	28889	19693	784	505	64.4133
Phyllostachys-heterocycla	Mon	Mon	31987	23101	1226	908	74.062
Setaria-italica	Mon	Mon	34584	24814	1756	1294	73.6902
Setaria-viridis	Mon	Mon	35214	23845	1823	1321	72.463
Sorghum-bicolor	Mon	Mon	27608	22366	2491	1985	79.6869
Spirodela-polyrhiza	Mon	Mon	19623	14281	1254	978	77.9904
Triticum-aestivum	Mon	Mon	99386	70436	2045	1460	71.3936
Triticum-urartu	Mon	Mon	33483	22221	833	575	69.0276
Zea-mays	Mon	Mon	38914	25565	2277	1685	74.0009
Zostera-marina	Mon	Mon	20450	15660	566	440	77.7385
Total/Average			1062884	699366	56967	39217	69.7496
Amborella-trichopoda	Bas	Ohp	26846	15640	658	411	62.462
Gnetum-montanum	Gym	Ohp	27491	19281	1416	1072	75.7062
Marchantia-polymorpha	Mar	Ohp	19287	11613	1160	406	35
Physcomitrella-patens	Bry	Ohp	30249	17408	745	347	46.5772
Picea-abies	Gym	Ohp	26437	17696	326	204	62.5767
Selaginella-moellendorffii	Lyc	Ohp	22285	15767	729	727	99.7257
Sphagnum-fallax	Bry	Ohp	26939	19296	2635	1975	74.9526
Total/Average			179534	116701	7669	5142	65.2858
Chlamydomonas-reinhardtii	Chl	Low	17741	9795	5295	2807	53.0123
Chlorella-variabilis	Tre	Low	9791	7366	1891	1613	85.2988
Coccomyxa-subellipsoidea	Chl	Low	9629	6580	210	100	47.619
Dunaliella-salina	Chl	Low	16697	7594	3434	1355	39.4584
Micromonas-pusilla-CCMP1545	Chl	Low	10660	6921	3768	1644	43.6306
Micromonas-pusilla-RCC299	Chl	Low	10103	7025	1386	1207	87.0851
Ostreococcus-lucimarinus	Chl	Low	7796	5764	667	498	74.6627
Volvox-carteri	Chl	Low	15285	7824	3133	1611	51.4204
Total/Average			97702	58869	19784	10835	60.2734

## Sheet: Table S3
Table S3. The enrichment analysis based on pfam annotation for whole-genome genes and SSR related genes among all 112 plants. The significant enriched terms were defined with the q-value < 0.05 and fold-change >=2.
Pfam number	Functional terms	SSR genes with related Pfam term	SSR genes with Pfam	Percentage (%)	All genes with related Pfam term	All genes with Pfam	Percentage (%)	P-value	q-value	Fold-change
PF00847.19	AP2	2206	129988	1.69708	17369	2778417	0.62514	0	0	2.71472
PF13837.5	Myb_DNA-bind_4	805	129988	0.619288	3922	2778417	0.14116	3.75769e-250	8.85687e-247	4.38715
PF00249.30	Myb_DNA-binding	2499	129988	1.92249	26747	2778417	0.96267	5.63764e-214	8.85862e-211	1.99703
PF03634.12	TCP	565	129988	0.434656	2729	2778417	0.0982214	9.72618e-178	1.14623e-174	4.42526
PF13912.5	zf-C2H2_6	716	129988	0.55082	4682	2778417	0.168513	2.81325e-155	2.65234e-152	3.26871
PF00010.25	HLH	1403	129988	1.07933	13974	2778417	0.502948	2.8984e-143	2.27718e-140	2.14601
PF02701.14	zf-Dof	600	129988	0.461581	3889	2778417	0.139972	5.1262e-132	3.45213e-129	3.29767
PF10409.8	PTEN_C2	243	129988	0.18694	657	2778417	0.0236466	2.38509e-128	1.24926e-125	7.9056
PF03106.14	WRKY	954	129988	0.733914	8469	2778417	0.304814	1.01314e-124	4.77596e-122	2.40774
PF01803.15	LIM_bind	204	129988	0.156938	568	2778417	0.0204433	8.57233e-106	3.67363e-103	7.67673
PF07526.10	POX	347	129988	0.266948	1773	2778417	0.0638133	2.19981e-103	8.6416e-101	4.18326
PF05678.13	VQ	506	129988	0.389267	3588	2778417	0.129138	4.08571e-98	1.48154e-95	3.01434
PF02181.22	FH2	329	129988	0.2531	1704	2778417	0.0613299	1.20131e-96	4.04497e-94	4.12687
PF04783.11	DUF630	324	129988	0.249254	1691	2778417	0.060862	2.16618e-94	6.80758e-92	4.09539
PF03479.14	DUF296	491	129988	0.377727	3538	2778417	0.127339	5.61241e-93	1.65356e-90	2.96632
PF00211.19	Guanylate_cyc	135	129988	0.103856	246	2778417	0.00885396	6.69023e-93	1.85516e-90	11.7299
PF00046.28	Homeobox	779	129988	0.599286	7576	2778417	0.272673	1.22232e-84	3.03264e-82	2.19782
PF11250.7	FAF	240	129988	0.184632	1071	2778417	0.0385471	4.42093e-83	1.04201e-80	4.78978
PF00403.25	HMA	759	129988	0.5839	7406	2778417	0.266555	6.47941e-82	1.45447e-79	2.19055
PF04844.12	Ovate	343	129988	0.263871	2135	2778417	0.0768423	1.55e-80	3.32123e-78	3.43392
PF04770.11	ZF-HD_dimer	311	129988	0.239253	1845	2778417	0.0664047	7.37994e-78	1.51257e-75	3.60295
PF04504.13	DUF573	240	129988	0.184632	1145	2778417	0.0412105	1.30583e-77	2.56486e-75	4.48023
PF00320.26	GATA	406	129988	0.312337	2926	2778417	0.105312	3.4197e-77	6.44818e-75	2.96583
PF00170.20	bZIP_1	710	129988	0.546204	7016	2778417	0.252518	1.25837e-74	2.28152e-72	2.16303
PF05142.11	DUF702	199	129988	0.153091	880	2778417	0.0316727	7.68324e-70	1.34144e-67	4.83353
PF08880.10	QLQ	247	129988	0.190018	1356	2778417	0.0488048	2.41808e-68	4.071e-66	3.89342
PF03110.13	SBP	339	129988	0.260793	2420	2778417	0.0871	1.05436e-65	1.71388e-63	2.99418
PF03514.13	GRAS	580	129988	0.446195	5821	2778417	0.209508	3.33966e-59	5.07843e-57	2.12973
PF00642.23	zf-CCCH	500	129988	0.384651	4802	2778417	0.172832	1.73561e-56	2.47929e-54	2.22557
PF13920.5	zf-C3HC4_3	499	129988	0.383882	4858	2778417	0.174848	9.32907e-55	1.29345e-52	2.19552
PF08766.10	DEK_C	179	129988	0.137705	925	2778417	0.0332923	1.36339e-53	1.83629e-51	4.13624
PF04852.11	DUF640	213	129988	0.163861	1271	2778417	0.0457455	1.54551e-53	2.02376e-51	3.58202
PF03847.12	TFIID_20kDa	103	129988	0.0792381	298	2778417	0.0107255	7.30812e-53	9.31094e-51	7.3878
PF08513.10	LisH	176	129988	0.135397	976	2778417	0.0351279	1.13655e-48	1.40993e-46	3.8544
PF08879.9	WRC	156	129988	0.120011	817	2778417	0.0294052	2.9339e-46	3.54626e-44	4.08128
PF07816.10	DUF1645	191	129988	0.146937	1197	2778417	0.0430821	2.73633e-45	3.22477e-43	3.41062
PF00176.22	SNF2_N	377	129988	0.290027	3535	2778417	0.127231	3.03658e-45	3.49133e-43	2.27953
PF05553.10	DUF761	332	129988	0.255408	2944	2778417	0.10596	1.05033e-44	1.15145e-42	2.41043
PF06203.13	CCT	269	129988	0.206942	2155	2778417	0.0775622	8.56224e-44	9.17327e-42	2.66808
PF08156.12	NOP5NT	117	129988	0.0900083	509	2778417	0.0183198	1.70124e-42	1.78214e-40	4.91318
PF01873.16	eIF-5_eIF-2B	117	129988	0.0900083	526	2778417	0.0189316	3.61919e-41	3.70888e-39	4.75438
PF15249.5	GLTSCR1	69	129988	0.0530818	180	2778417	0.00647851	1.02327e-38	1.02632e-36	8.19352
PF03909.16	BSD	159	129988	0.122319	990	2778417	0.0356318	2.48377e-38	2.43927e-36	3.43286
PF05340.11	DUF740	137	129988	0.105394	771	2778417	0.0277496	1.20124e-37	1.15565e-35	3.79805
PF12171.7	zf-C2H2_jaz	151	129988	0.116165	931	2778417	0.0335083	5.91637e-37	5.57796e-35	3.46674
PF03790.12	KNOX1	183	129988	0.140782	1300	2778417	0.0467892	1.35748e-36	1.25473e-34	3.00886
PF00439.24	Bromodomain	265	129988	0.203865	2400	2778417	0.0863801	1.21673e-34	1.10302e-32	2.36009
PF16987.4	KIX_2	106	129988	0.081546	532	2778417	0.0191476	1.63259e-33	1.45208e-31	4.25881
PF00096.25	zf-C2H2	173	129988	0.133089	1275	2778417	0.0458894	7.38729e-33	6.44883e-31	2.90021
PF05383.16	La	151	129988	0.116165	1078	2778417	0.0387991	2.69069e-30	2.30617e-28	2.994
PF04006.11	Mpp10	58	129988	0.0446195	174	2778417	0.00626256	9.36764e-30	7.88555e-28	7.1248
PF08373.9	RAP	56	129988	0.0430809	171	2778417	0.00615458	2.03746e-28	1.68502e-26	6.99981
PF14369.5	zinc_ribbon_9	174	129988	0.133859	1420	2778417	0.0511082	4.20419e-28	3.41699e-26	2.61912
PF04520.12	Senescence_reg	178	129988	0.136936	1507	2778417	0.0542395	5.82731e-27	4.65592e-25	2.52465
PF07891.11	DUF1666	102	129988	0.0784688	603	2778417	0.021703	6.88047e-27	5.40576e-25	3.61557
PF09747.8	DUF2052	49	129988	0.0376958	136	2778417	0.00489487	7.71149e-27	5.95934e-25	7.70107
PF14215.5	bHLH-MYC_N	248	129988	0.190787	2470	2778417	0.0888995	8.19315e-27	6.22944e-25	2.14609
PF01753.17	zf-MYND	166	129988	0.127704	1375	2778417	0.0494886	3.13772e-26	2.31113e-24	2.58047
PF00447.16	HSF_DNA-bind	282	129988	0.216943	3005	2778417	0.108155	6.38111e-26	4.62777e-24	2.00585
PF00786.27	PBD	174	129988	0.133859	1509	2778417	0.0543115	2.6751e-25	1.91067e-23	2.46464
PF00643.23	zf-B_box	238	129988	0.183094	2434	2778417	0.0876038	2.38511e-24	1.67812e-22	2.09002
PF11265.7	Med25_VWA	53	129988	0.040773	193	2778417	0.0069464	1.49192e-23	1.03425e-21	5.86966
PF00313.21	CSD	85	129988	0.0653907	497	2778417	0.0178879	5.38454e-23	3.67865e-21	3.65558
PF07797.13	DUF1639	145	129988	0.111549	1208	2778417	0.043478	6.50324e-23	4.37947e-21	2.56564
PF05178.11	Kri1	44	129988	0.0338493	133	2778417	0.0047869	7.40013e-23	4.91327e-21	7.07123
PF08068.11	DKCLD	48	129988	0.0369265	168	2778417	0.00604661	3.51157e-22	2.2991e-20	6.10697
PF11891.7	RETICULATA-like	119	129988	0.0915469	937	2778417	0.0337242	6.05225e-21	3.86571e-19	2.71457
PF08159.11	NUC153	58	129988	0.0446195	274	2778417	0.00986173	2.62868e-20	1.63047e-18	4.52451
PF10533.8	Plant_zn_clust	112	129988	0.0861618	883	2778417	0.0317807	8.9313e-20	5.46781e-18	2.71114
PF00855.16	PWWP	183	129988	0.140782	1865	2778417	0.0671246	2.80913e-19	1.67623e-17	2.09733
PF02213.15	GYF	73	129988	0.056159	463	2778417	0.0166642	3.91271e-18	2.30556e-16	3.37005
PF17125.4	Methyltr_RsmF_N	41	129988	0.0315414	156	2778417	0.00561471	6.0111e-18	3.49831e-16	5.61763
PF08016.11	PKD_channel	21	129988	0.0161553	32	2778417	0.00115173	2.24772e-17	1.29216e-15	14.027
PF06273.10	eIF-4B	69	129988	0.0530818	448	2778417	0.0161243	9.75375e-17	5.53966e-15	3.29204
PF05097.11	DUF688	123	129988	0.0946241	1137	2778417	0.0409226	2.13011e-16	1.19539e-14	2.31227
PF14632.5	SPT6_acidic	38	129988	0.0292335	158	2778417	0.00568669	1.49047e-15	8.26595e-14	5.14068
PF05030.11	SSXT	64	129988	0.0492353	420	2778417	0.0151165	1.94744e-15	1.06747e-13	3.25705
PF00637.19	Clathrin	56	129988	0.0430809	333	2778417	0.0119852	1.99454e-15	1.08072e-13	3.5945
PF00233.18	PDEase_I	27	129988	0.0207711	77	2778417	0.00277136	3.05644e-15	1.61888e-13	7.49492
PF11942.7	Spt5_N	43	129988	0.03308	207	2778417	0.00745029	3.30838e-15	1.73285e-13	4.4401
PF04037.12	DUF382	41	129988	0.0315414	193	2778417	0.0069464	6.90275e-15	3.49888e-13	4.54068
PF14364.5	DUF4408	97	129988	0.0746223	853	2778417	0.0307009	1.61159e-14	8.08198e-13	2.43062
PF05419.11	GUN4	34	129988	0.0261563	139	2778417	0.00500285	2.74857e-14	1.34966e-12	5.22827
PF04004.12	Leo1	38	129988	0.0292335	178	2778417	0.00640653	5.58327e-14	2.71335e-12	4.56308
PF05477.10	SURF2	37	129988	0.0284642	174	2778417	0.00626256	1.32629e-13	6.31528e-12	4.54513
PF06972.10	DUF1296	84	129988	0.0646213	718	2778417	0.0258421	2.025e-13	9.54586e-12	2.50063
PF04873.12	EIN3	88	129988	0.0676986	775	2778417	0.0278936	2.71256e-13	1.25363e-11	2.42703
PF04484.11	QWRF	106	129988	0.081546	1027	2778417	0.0369635	3.82034e-13	1.73164e-11	2.20612
PF15996.4	PNISR	31	129988	0.0238484	129	2778417	0.00464293	5.68238e-13	2.55112e-11	5.13649
PF01909.22	NTP_transf_2	81	129988	0.0623134	708	2778417	0.0254821	1.58934e-12	7.00203e-11	2.44538
PF01697.26	Glyco_transf_92	93	129988	0.0715451	877	2778417	0.0315647	2.38936e-12	1.04291e-10	2.26661
PF04410.13	Gar1	50	129988	0.0384651	331	2778417	0.0119133	2.76632e-12	1.19637e-10	3.22876
PF14580.5	LRR_9	58	129988	0.0446195	425	2778417	0.0152965	3.02341e-12	1.27253e-10	2.91698
PF17123.4	zf-RING_11	92	129988	0.0707758	867	2778417	0.0312048	3.0092e-12	1.27253e-10	2.2681
PF08585.11	RMI1_N	43	129988	0.03308	256	2778417	0.00921388	3.3214e-12	1.38558e-10	3.59023
PF07939.10	DUF1685	100	129988	0.0769302	982	2778417	0.0353439	3.58791e-12	1.48363e-10	2.17662
PF07223.10	DUF1421	57	129988	0.0438502	416	2778417	0.0149726	3.95881e-12	1.62277e-10	2.92871
PF12874.6	zf-met	120	129988	0.0923162	1279	2778417	0.0460334	5.14651e-12	2.09143e-10	2.00542
PF01547.24	SBP_bac_1	14	129988	0.0107702	23	2778417	0.00082781	1.17449e-11	4.7321e-10	13.0105
PF00730.24	HhH-GPD	84	129988	0.0646213	782	2778417	0.0281455	1.40225e-11	5.60186e-10	2.29597
PF13426.6	PAS_9	98	129988	0.0753916	979	2778417	0.0352359	1.45581e-11	5.76697e-10	2.13962
PF04147.11	Nop14	31	129988	0.0238484	148	2778417	0.00532677	1.71093e-11	6.72112e-10	4.47707
PF04910.13	Tcf25	29	129988	0.0223098	131	2778417	0.00471492	2.10472e-11	8.19972e-10	4.73174
PF13229.5	Beta_helix	21	129988	0.0161553	68	2778417	0.00244744	3.40187e-11	1.31446e-09	6.60092
PF05997.11	Nop52	30	129988	0.0230791	146	2778417	0.00525479	5.62075e-11	2.15416e-09	4.392
PF02037.26	SAP	91	129988	0.0700065	907	2778417	0.0326445	6.66085e-11	2.5322e-09	2.14451
PF05022.11	SRP40_C	29	129988	0.0223098	142	2778417	0.00511082	1.33196e-10	4.98322e-09	4.3652
PF16529.4	Ge1_WD40	37	129988	0.0284642	225	2778417	0.00809814	1.78834e-10	6.58614e-09	3.5149
PF14874.5	PapD-like	12	129988	0.00923162	19	2778417	0.000683843	2.24044e-10	8.12419e-09	13.4996
PF07897.10	EAR	51	129988	0.0392344	393	2778417	0.0141447	3.15528e-10	1.12682e-08	2.77378
PF01018.21	GTP1_OBG	50	129988	0.0384651	385	2778417	0.0138568	4.54807e-10	1.612e-08	2.7759
PF01805.19	Surp	76	129988	0.0584669	734	2778417	0.0264179	6.053e-10	2.12939e-08	2.21315
PF05182.12	Fip1	39	129988	0.0300028	258	2778417	0.00928586	6.14448e-10	2.14556e-08	3.23102
PF03914.16	CBF	42	129988	0.0323107	296	2778417	0.0106535	8.75296e-10	3.03393e-08	3.03286
PF13177.5	DNA_pol3_delta2	75	129988	0.0576976	727	2778417	0.026166	9.0849e-10	3.126e-08	2.20506
PF04931.12	DNA_pol_phi	29	129988	0.0223098	159	2778417	0.00572268	1.65185e-09	5.60203e-08	3.89848
PF01698.15	LFY_SAM	28	129988	0.0215404	153	2778417	0.00550673	2.89993e-09	9.69522e-08	3.91166
PF00989.24	PAS	43	129988	0.03308	324	2778417	0.0116613	3.83098e-09	1.26288e-07	2.83673
PF03371.14	PRP38	43	129988	0.03308	325	2778417	0.0116973	4.18049e-09	1.36853e-07	2.828
PF04859.11	DUF641	81	129988	0.0623134	846	2778417	0.030449	5.27331e-09	1.69105e-07	2.04649
PF09649.9	CHZ	25	129988	0.0192325	128	2778417	0.00460694	5.66539e-09	1.8045e-07	4.17469
PF08652.10	RAI1	25	129988	0.0192325	131	2778417	0.00471492	8.84687e-09	2.79894e-07	4.07909
PF12932.6	Sec16	37	129988	0.0284642	262	2778417	0.00942983	9.43301e-09	2.96448e-07	3.01852
PF00530.17	SRCR	18	129988	0.0138474	69	2778417	0.00248343	1.07778e-08	3.36467e-07	5.57593
PF07724.13	AAA_2	75	129988	0.0576976	777	2778417	0.0279656	1.3588e-08	4.21408e-07	2.06317
PF01509.17	TruB_N	26	129988	0.0200018	148	2778417	0.00532677	2.30763e-08	7.06374e-07	3.75496
PF13016.5	Gliadin	24	129988	0.0184632	132	2778417	0.00475091	4.19357e-08	1.25914e-06	3.88626
PF15264.5	TSSC4	20	129988	0.015386	94	2778417	0.00338322	4.66623e-08	1.39219e-06	4.54775
PF09405.9	Btz	36	129988	0.0276949	272	2778417	0.00978975	7.08547e-08	2.10069e-06	2.82897
PF13724.5	DNA_binding_2	39	129988	0.0300028	310	2778417	0.0111574	7.59146e-08	2.23663e-06	2.68904
PF02791.16	DDT	63	129988	0.048466	637	2778417	0.0229267	7.99858e-08	2.34195e-06	2.11395
PF09409.9	PUB	31	129988	0.0238484	216	2778417	0.00777421	9.97754e-08	2.88553e-06	3.06762
PF06012.11	DUF908	35	129988	0.0269256	264	2778417	0.00950181	1.02378e-07	2.92491e-06	2.83373
PF01424.21	R3H	67	129988	0.0515432	701	2778417	0.0252302	1.08129e-07	3.06563e-06	2.04292
PF09359.9	VTC	7	129988	0.00538511	8	2778417	0.000287934	1.4724e-07	4.08287e-06	18.7026
PF16131.4	Torus	31	129988	0.0238484	221	2778417	0.00795417	1.62192e-07	4.4712e-06	2.99822
PF02919.14	Topoisom_I_N	32	129988	0.0246177	233	2778417	0.00838607	1.64029e-07	4.49555e-06	2.93554
PF03133.14	TTL	28	129988	0.0215404	188	2778417	0.00676644	1.94609e-07	5.27235e-06	3.18342
PF04615.12	Utp14	28	129988	0.0215404	188	2778417	0.00676644	1.94609e-07	5.27235e-06	3.18342
PF10253.8	PRCC	21	129988	0.0161553	113	2778417	0.00406706	1.99402e-07	5.37131e-06	3.97224
PF05548.10	Peptidase_M11	22	129988	0.0169246	128	2778417	0.00460694	3.78349e-07	9.90854e-06	3.67373
PF08783.10	DWNN	40	129988	0.0307721	345	2778417	0.0124171	4.05341e-07	1.05568e-05	2.47819
PF08553.9	VID27	34	129988	0.0261563	269	2778417	0.00968177	4.45255e-07	1.15326e-05	2.7016
PF07500.13	TFIIS_M	40	129988	0.0307721	348	2778417	0.0125251	5.0076e-07	1.28292e-05	2.45683
PF15253.5	STIL_N	6	129988	0.00461581	6	2778417	0.00021595	5.34485e-07	1.34736e-05	21.3744
PF13872.5	AAA_34	28	129988	0.0215404	199	2778417	0.00716235	5.86033e-07	1.46945e-05	3.00745
PF16275.4	SF1-HH	28	129988	0.0215404	201	2778417	0.00723434	7.09376e-07	1.76931e-05	2.97753
PF10258.8	RNA_GG_bind	23	129988	0.0176939	144	2778417	0.00518281	7.18828e-07	1.78345e-05	3.41397
PF12222.7	PNGaseA	51	129988	0.0392344	507	2778417	0.0182478	7.88337e-07	1.94566e-05	2.15009
PF13020.5	DUF3883	27	129988	0.0207711	193	2778417	0.0069464	1.023e-06	2.51168e-05	2.9902
PF05278.11	PEARLI-4	44	129988	0.0338493	414	2778417	0.0149006	1.08327e-06	2.63224e-05	2.27168
PF01007.19	IRK	12	129988	0.00923162	42	2778417	0.00151165	1.13928e-06	2.74008e-05	6.10697
PF07529.12	HSA	40	129988	0.0307721	361	2778417	0.012993	1.21048e-06	2.89655e-05	2.36836
PF16496.4	SWIRM-assoc_2	6	129988	0.00461581	7	2778417	0.000251942	1.29508e-06	3.06785e-05	18.3209
PF13894.5	zf-C2H2_4	12	129988	0.00923162	44	2778417	0.00158364	1.82822e-06	4.26646e-05	5.82938

## Sheet: Table S4
Table S4. The enrichment analysis based on pfam annotation for whole-genome genes and SSR related genes in 8 representative plants. The significant enriched terms were defined with the q-value < 0.05 and fold-change >=2.
Species	Pfam number	Functional terms	SSR genes with related Pfam term	SSR genes with Pfam	Percentage (%)	All genes with related Pfam term	All genes with Pfam	Percentage (%)	P-value	q-value	Fold-change
B. rapa	PF13837.5	Myb_DNA-bind_4	13	1427	0.911002	54	34777	0.155275	6.20461e-07	0.000472171	5.86702
	PF03479.14	DUF296	13	1427	0.911002	60	34777	0.172528	1.95107e-06	0.000742381	5.28032
	PF13177.5	DNA_pol3_delta2	5	1427	0.350385	10	34777	0.0287546	6.85753e-05	0.0173953	12.1854
	PF00076.21	RRM_1	29	1427	2.03224	323	34777	0.928775	0.000113035	0.0215049	2.18808
	PF04783.11	DUF630	6	1427	0.420463	19	34777	0.0546338	0.00015938	0.0242576	7.69601
	PF03634.12	TCP	8	1427	0.560617	39	34777	0.112143	0.000257497	0.0294817	4.99912
	PF04504.13	DUF573	6	1427	0.420463	21	34777	0.0603847	0.000271185	0.0294817	6.96306
	PF14369.5	zinc_ribbon_9	6	1427	0.420463	24	34777	0.0690111	0.000544965	0.0486903	6.09268
	PF08879.9	WRC	4	1427	0.280308	9	34777	0.0258792	0.000575838	0.0486903	10.8314
	PF07223.10	DUF1421	3	1427	0.210231	4	34777	0.0115019	0.000650699	0.0495182	18.278
A. thaliana	PF07526.10	POX	6	984	0.609756	13	22811	0.05699	2.64443e-05	0.0153377	10.6993
	PF02362.20	B3	13	984	1.32114	87	22811	0.381395	0.000143581	0.0416385	3.46396
O. sativa	PF00249.30	Myb_DNA-binding	80	4030	1.98511	213	36116	0.589766	7.61274e-20	1.04295e-16	3.36593
	PF00847.19	AP2	64	4030	1.58809	156	36116	0.431942	5.77642e-18	3.95685e-15	3.67663
	PF00010.25	HLH	51	4030	1.26551	127	36116	0.351645	2.76377e-14	1.26212e-11	3.59883
	PF13639.5	zf-RING_2	70	4030	1.73697	248	36116	0.686676	9.18037e-12	3.14428e-09	2.52954
	PF02701.14	zf-Dof	22	4030	0.545906	30	36116	0.0830657	1.22817e-11	3.36518e-09	6.57198
	PF02365.14	NAM	48	4030	1.19107	140	36116	0.38764	3.38718e-11	7.73406e-09	3.07261
	PF03106.14	WRKY	31	4030	0.769231	93	36116	0.257504	1.66684e-07	3.26225e-05	2.98726
	PF13912.5	zf-C2H2_6	20	4030	0.496278	48	36116	0.132905	9.53605e-07	0.000160426	3.73408
	PF04844.12	Ovate	15	4030	0.372208	28	36116	0.077528	1.08112e-06	0.000160426	4.80096
	PF03634.12	TCP	13	4030	0.322581	21	36116	0.058146	1.17099e-06	0.000160426	5.54777
	PF00046.28	Homeobox	23	4030	0.57072	65	36116	0.179976	2.34353e-06	0.000291875	3.17109
	PF07526.10	POX	10	4030	0.248139	14	36116	0.038764	5.77103e-06	0.000626341	6.40128
	PF00170.20	bZIP_1	25	4030	0.620347	79	36116	0.21874	5.94338e-06	0.000626341	2.83601
	PF04770.11	ZF-HD_dimer	10	4030	0.248139	15	36116	0.0415328	1.04117e-05	0.00101886	5.97452
	PF05678.13	VQ	16	4030	0.397022	40	36116	0.110754	1.81258e-05	0.00165549	3.58471
	PF14543.5	TAXi_N	29	4030	0.719603	109	36116	0.301805	2.76779e-05	0.00236992	2.38433
	PF02362.20	B3	24	4030	0.595533	82	36116	0.227046	3.08277e-05	0.00240909	2.62296
	PF02309.15	AUX_IAA	14	4030	0.347395	33	36116	0.0913722	3.16523e-05	0.00240909	3.80197
	PF00447.16	HSF_DNA-bind	12	4030	0.297767	25	36116	0.0692214	3.57482e-05	0.00244875	4.30166
	PF05553.10	DUF761	12	4030	0.297767	25	36116	0.0692214	3.57482e-05	0.00244875	4.30166
	PF13837.5	Myb_DNA-bind_4	15	4030	0.372208	38	36116	0.105217	3.78147e-05	0.00246696	3.53755
	PF03514.13	GRAS	19	4030	0.471464	59	36116	0.163362	5.85293e-05	0.00364478	2.886
	PF04504.13	DUF573	9	4030	0.223325	17	36116	0.0470706	0.000160635	0.00904523	4.74448
	PF06200.13	tify	10	4030	0.248139	21	36116	0.058146	0.000165798	0.00904523	4.26752
	PF04564.14	U-box	18	4030	0.44665	59	36116	0.163362	0.000173514	0.00904523	2.7341
	PF14009.5	DUF4228	14	4030	0.347395	39	36116	0.107985	0.000178264	0.00904523	3.21705
	PF07816.10	DUF1645	8	4030	0.198511	14	36116	0.038764	0.000221298	0.0108278	5.12102
	PF13920.5	zf-C3HC4_3	14	4030	0.347395	41	36116	0.113523	0.000293114	0.0138471	3.06012
	PF03110.13	SBP	9	4030	0.223325	19	36116	0.0526083	0.000359196	0.0164033	4.24506
	PF08879.9	WRC	6	4030	0.148883	9	36116	0.0249197	0.000605817	0.0267732	5.97452
	PF14416.5	PMR5N	17	4030	0.421836	61	36116	0.1689	0.000702058	0.0300569	2.49755
	PF03195.13	LOB	12	4030	0.297767	36	36116	0.0996788	0.000941662	0.0390932	2.98726
	PF07797.13	DUF1639	6	4030	0.148883	10	36116	0.0276886	0.00103814	0.0418309	5.37707
A. trichopoda	PF00847.19	AP2	10	520	1.92308	72	16690	0.431396	0.000111915	0.0423037	4.4578
P. abies	PF04504.13	DUF573	4	247	1.61943	7	18243	0.0383709	3.04533e-06	0.000293288	42.2047
	PF13837.5	Myb_DNA-bind_4	6	247	2.42915	29	18243	0.158965	3.45045e-06	0.000293288	15.281
	PF00076.21	RRM_1	11	247	4.45344	162	18243	0.888012	1.66522e-05	0.000943623	5.01507
	PF08880.10	QLQ	3	247	1.21457	5	18243	0.0274078	4.8587e-05	0.00206495	44.315
	PF14364.5	DUF4408	3	247	1.21457	9	18243	0.049334	0.000272263	0.00925693	24.6194
	PF03909.16	BSD	2	247	0.809717	3	18243	0.0164447	0.000799845	0.0171179	49.2389
	PF04852.11	DUF640	2	247	0.809717	3	18243	0.0164447	0.000799845	0.0171179	49.2389
	PF00170.20	bZIP_1	4	247	1.61943	30	18243	0.164447	0.00080555	0.0171179	9.84777
S. moellendorffii	PF13837.5	Myb_DNA-bind_4	11	909	1.21012	29	16772	0.172907	8.26548e-07	0.000514113	6.99867
C. reinhardtii	PF00211.19	Guanylate_cyc	75	3254	2.30486	95	10722	0.886029	4.32753e-13	6.57352e-10	2.60133
	PF01753.17	zf-MYND	62	3254	1.90535	95	10722	0.886029	4.78458e-08	3.63389e-05	2.15044
	PF03110.13	SBP	20	3254	0.614628	21	10722	0.195859	1.18849e-05	0.00433961	3.13812
	PF00249.30	Myb_DNA-binding	29	3254	0.891211	39	10722	0.363738	1.69582e-05	0.00433961	2.45014

## Sheet: Table S5
Table S5. The Myb transcription factor (Myb_DNA-binding) and related SSR information in examined species.
Species	Myb genes	Myb genes with SSR	Percentage (%)	Min-len	Max-len	Aver-len
Actinidia_chinensis	261	14	5.36398	51	3679	373.874
Aegilops_tauschii	228	8	3.50877	65	2214	347.662
Amaranthus_hypochondriacus	178	26	14.6067	69	1572	361.157
Amborella_trichopoda	124	6	4.83871	63	1255	368.613
Ananas_comosus	195	56	28.7179	63	1888	373.072
Aquilegia_coerulea	171	15	8.77193	70	1195	366.216
Arabidopsis_halleri	218	22	10.0917	76	1656	341.39
Arabidopsis_lyrata	245	11	4.4898	78	1656	354.918
Arabidopsis_thaliana	239	13	5.43933	59	1657	357.72
Arachis_duranensis	256	67	26.1719	59	1668	349.188
Arachis_ipaensis	223	39	17.4888	77	1667	355.336
Beta_vulgaris	133	23	17.2932	46	1609	407.744
Boechera_stricta	244	15	6.14754	72	1647	345.447
Brachypodium_distachyon	199	20	10.0503	78	1751	372.503
Brachypodium_stacei	229	18	7.86026	89	1632	371.511
Brassica_juncea	787	52	6.60737	62	1905	370.605
Brassica_napus	869	49	5.63867	52	1886	341.901
Brassica_nigra	432	30	6.94444	77	1880	357.889
Brassica_oleracea	451	33	7.31707	46	2087	358.816
Brassica_rapa	427	22	5.15222	55	1905	360.991
Capsella_grandiflora	246	15	6.09756	78	1656	347.394
Capsella_rubella	272	21	7.72059	78	1656	355.577
Capsicum_annuum	245	22	8.97959	60	1676	343.702
Capsicum_baccatum	225	18	8	70	1692	359.982
Capsicum_chinense	243	19	7.81893	80	1676	352.749
Carica_papaya	176	9	5.11364	51	1453	336.898
Catharanthus_roseus	155	27	17.4194	109	2394	402.077
Cephalotus_follicularis	172	11	6.39535	75	1735	376.64
Chenopodium_quinoa	256	1	0.390625	72	1587	366.301
Chlamydomonas_reinhardtii	42	29	69.0476	318	3287	1200.88
Chlorella_variabilis	23	10	43.4783	83	1474	550
Cicer_arietinum	340	5	1.47059	76	1699	426.703
Citrullus_lanatus	195	18	9.23077	56	1662	348.369
Citrus_clementina	275	21	7.63636	84	1765	412.527
Citrus_grandis	197	15	7.61421	55	1907	382.579
Citrus_sinensis	337	29	8.60534	68	1698	408.086
Coccomyxa_subellipsoidea	20	0	0	60	2275	517.65
Coffea_canephora	190	14	7.36842	42	1731	362.337
Cucumis_melo	305	6	1.96721	80	1648	385.266
Cucumis_sativus	209	37	17.7033	67	1651	349.297
Daucus_carota	269	5	1.85874	54	1669	359.877
Dendrobium_officinale	220	19	8.63636	74	1780	299.614
Dianthus_caryophyllus	185	26	14.0541	87	1046	371.395
Dunaliella_salina	16	10	62.5	122	2709	877.75
Echinochloa_crusgalli	621	86	13.8486	68	2368	346.451
Elaeis_guineensis	130	10	7.69231	50	1695	376.446
Eucalyptus_grandis	258	30	11.6279	74	1760	336.798
Eutrema_salsugineum	257	29	11.284	79	1651	365.525
Fragaria_vesca	195	10	5.12821	75	1824	405.646
Glycine_max	572	48	8.39161	50	1665	359.395
Gnetum_montanum	136	17	12.5	51	2140	386.566
Gossypium_arboreum	358	24	6.70391	53	1724	351.57
Gossypium_hirsutum	712	49	6.88202	64	1724	360.185
Gossypium_raimondii	374	29	7.75401	74	1722	356.511
Hordeum_vulgare	180	15	8.33333	37	982	336.433
Jatropha_curcas	61	5	8.19672	89	1751	420.164
Kalanchoe_laxiflora	287	17	5.92334	65	1494	353.645
Kalanchoe_marnieriana	539	31	5.75139	72	1497	365.113
Linum_usitatissimum	371	45	12.1294	80	1650	387.62
Lolium_perenne	175	16	9.14286	82	1659	385.274
Lotus_japonicus	229	8	3.49345	43	1408	314.537
Malus_domestica	249	14	5.62249	57	2236	399.064
Manihot_esculenta	316	28	8.86076	75	1707	375.38
Marchantia_polymorpha	57	8	14.0351	106	2107	547.474
Medicago_truncatula	313	22	7.02875	53	1656	355.744
Micromonas_pusilla_CCMP1545	24	14	58.3333	116	3029	668.75
Micromonas_pusilla_RCC299	27	10	37.037	97	1227	533.667
Mimulus_guttatus	237	49	20.6751	60	1736	342.97
Moringa_oleifera	164	4	2.43902	75	1716	375.659
Musa_acuminata	482	44	9.12863	39	1703	324.658
Nelumbo_nucifera	244	13	5.32787	59	1748	355.053
Oropetium_thomaeum	196	23	11.7347	67	1532	347.168
Oryza_brachyantha	218	45	20.6422	70	1655	345.885
Oryza_glaberrima	216	67	31.0185	55	1586	354.958
Oryza_sativa	228	82	35.9649	69	1581	363.031
Ostreococcus_lucimarinus	21	1	4.7619	65	903	341.905
Panax_ginseng	346	42	12.1387	61	1636	330.711
Panicum_hallii	233	22	9.44206	86	1743	371.691
Panicum_virgatum	513	72	14.0351	79	1748	359.257
Phalaenopsis_equestris	205	10	4.87805	50	1549	298.166
Phaseolus_vulgaris	321	22	6.85358	45	1626	342.249
Phoenix_dactylifera	239	7	2.92887	66	1611	335.071
Phyllostachys_heterocycla	266	18	6.76692	87	1605	371.41
Physcomitrella_patens	151	4	2.64901	66	2667	598.523
Picea_abies	206	5	2.42718	74	1076	342.301
Populus_trichocarpa	352	19	5.39773	65	1722	373.321
Prunus_mume	279	9	3.22581	74	1723	404.774
Prunus_persica	206	21	10.1942	75	1722	384.272
Raphanus_sativus	402	42	10.4478	55	1644	340.336
Ricinus_communis	199	13	6.53266	50	1652	341.457
Salix_purpurea	407	20	4.914	74	1702	365.779
Salvia_miltiorrhiza	204	16	7.84314	75	3147	383.559
Selaginella_moellendorffii	86	8	9.30233	56	1034	254.977
Sesamum_indicum	234	16	6.83761	77	1351	374.098
Setaria_italica	249	30	12.0482	82	1709	370.643
Setaria_viridis	249	29	11.6466	82	1709	372.574
Solanum_lycopersicum	257	24	9.33852	42	1581	335.191
Solanum_melongena	194	5	2.57732	67	1766	359.479
Solanum_tuberosum	293	2	0.682594	53	1021	314.157
Sorghum_bicolor	231	50	21.645	55	1674	360.078
Sphagnum_fallax	123	30	24.3902	138	2651	663.74
Spirodela_polyrhiza	160	18	11.25	52	1208	330.663
Tarenaya_hassleriana	503	123	24.4533	82	1686	408.169
Theobroma_cacao	215	11	5.11628	74	1385	371.009
Trifolium_pratense	288	19	6.59722	37	1758	357.865
Triticum_aestivum	544	23	4.22794	39	1671	301.138
Triticum_urartu	176	6	3.40909	76	1366	324.295
Vigna_unguiculata	292	29	9.93151	81	1626	354.462
Vitis_vinifera	232	2	0.862069	74	1383	341.409
Volvox_carteri	21	8	38.0952	97	3570	926.19
Zea_mays	327	49	14.9847	79	1658	371.52
Zostera_marina	169	15	8.87574	86	1233	344
Total/Average	28741	2658	11.4817	71.3036	1753.43	390.607

## Sheet: Table S6
Table S6. The Myb transcription factor (Myb_DNA-bind_3) and related SSR information in examined species.
Species	Myb genes	Myb genes with SSR	Percentage (%)	Min-len	Max-len	Aver-len
Actinidia_chinensis	47	0	0	119	1298	465.553
Aegilops_tauschii	47	0	0	148	770	345
Amaranthus_hypochondriacus	28	0	0	115	367	283.571
Amborella_trichopoda	30	0	0	94	549	215.867
Ananas_comosus	43	0	0	64	847	307.674
Aquilegia_coerulea	43	1	2.32558	75	797	305.558
Arabidopsis_halleri	13	0	0	74	811	352.769
Arabidopsis_lyrata	12	0	0	84	594	272.167
Arabidopsis_thaliana	14	0	0	154	798	381.714
Arachis_duranensis	68	0	0	75	1245	258.853
Arachis_ipaensis	28	0	0	84	1442	342.714
Beta_vulgaris	33	0	0	126	517	313.97
Boechera_stricta	13	0	0	117	789	322.923
Brachypodium_distachyon	40	0	0	177	712	323.125
Brachypodium_stacei	73	0	0	104	717	266.247
Brassica_juncea	51	0	0	77	1100	325.784
Brassica_napus	83	3	3.61446	55	777	314.373
Brassica_nigra	25	1	4	105	769	325.24
Brassica_oleracea	66	3	4.54545	96	769	330.242
Brassica_rapa	20	0	0	123	875	375.85
Capsella_grandiflora	15	1	6.66667	154	793	363.6
Capsella_rubella	25	2	8	130	775	337.32
Capsicum_annuum	18	0	0	146	721	326.444
Capsicum_baccatum	22	0	0	165	721	313.091
Capsicum_chinense	16	0	0	139	721	311.25
Carica_papaya	10	0	0	68	1079	394.6
Catharanthus_roseus	11	0	0	124	834	329
Cephalotus_follicularis	69	0	0	88	1137	261.449
Chenopodium_quinoa	108	0	0	99	941	389.944
Cicer_arietinum	17	0	0	149	815	490.941
Citrullus_lanatus	19	0	0	77	1057	297.421
Citrus_clementina	33	0	0	93	909	291.515
Citrus_grandis	30	1	3.33333	110	1125	358.267
Citrus_sinensis	31	0	0	81	909	372
Coffea_canephora	9	0	0	280	568	398.222
Cucumis_melo	31	0	0	135	790	499.581
Cucumis_sativus	13	0	0	277	769	461.923
Daucus_carota	26	1	3.84615	106	381	263.538
Dendrobium_officinale	41	1	2.43902	58	836	224.659
Dianthus_caryophyllus	18	0	0	145	481	285.278
Echinochloa_crusgalli	70	0	0	81	1054	427.7
Elaeis_guineensis	3	0	0	284	413	355.333
Eucalyptus_grandis	24	0	0	101	777	305.875
Eutrema_salsugineum	19	0	0	165	790	321
Fragaria_vesca	32	1	3.125	123	1129	402.531
Glycine_max	129	0	0	73	873	266.039
Gnetum_montanum	1	0	0	301	301	301
Gossypium_arboreum	42	0	0	100	1306	302.643
Gossypium_hirsutum	173	1	0.578035	72	1430	309.879
Gossypium_raimondii	96	0	0	72	1296	273.5
Hordeum_vulgare	13	0	0	78	700	324.615
Jatropha_curcas	6	0	0	133	1072	405.167
Kalanchoe_laxiflora	5	0	0	283	759	450.8
Kalanchoe_marnieriana	29	0	0	120	759	329.069
Linum_usitatissimum	28	1	3.57143	109	754	297.643
Lolium_perenne	35	2	5.71429	131	697	269.571
Lotus_japonicus	44	0	0	60	803	291.545
Malus_domestica	28	2	7.14286	101	1288	490.286
Manihot_esculenta	10	0	0	271	1074	452
Medicago_truncatula	65	0	0	80	1317	352.292
Mimulus_guttatus	12	0	0	134	744	332.667
Moringa_oleifera	7	0	0	298	1615	607.429
Musa_acuminata	1	0	0	753	753	753
Nelumbo_nucifera	24	0	0	76	1166	413.792
Oropetium_thomaeum	4	0	0	97	342	230
Oryza_brachyantha	21	1	4.7619	217	826	439.333
Oryza_glaberrima	29	2	6.89655	93	736	346.31
Oryza_sativa	92	2	2.17391	116	1517	543.207
Panax_ginseng	4	0	0	119	809	368
Panicum_hallii	239	0	0	75	721	268.485
Panicum_virgatum	189	3	1.5873	84	693	273.931
Phalaenopsis_equestris	204	0	0	50	914	115.436
Phaseolus_vulgaris	50	4	8	72	839	413.64
Phoenix_dactylifera	7	0	0	184	509	332
Phyllostachys_heterocycla	6	0	0	293	1080	687.167
Populus_trichocarpa	79	2	2.53165	55	1107	282.177
Prunus_mume	41	4	9.7561	132	877	371.341
Prunus_persica	44	2	4.54545	95	874	306.227
Raphanus_sativus	32	1	3.125	54	766	338.25
Ricinus_communis	9	0	0	240	1098	463.667
Salix_purpurea	32	0	0	233	1151	353.469
Salvia_miltiorrhiza	57	0	0	97	956	266.825
Sesamum_indicum	76	0	0	118	763	260.105
Setaria_italica	36	0	0	181	704	325.028
Setaria_viridis	64	1	1.5625	151	704	312.641
Solanum_lycopersicum	9	0	0	122	732	307.333
Solanum_melongena	5	1	20	302	634	415.6
Solanum_tuberosum	11	0	0	122	436	260
Sorghum_bicolor	51	1	1.96078	171	688	360.882
Sphagnum_fallax	2	0	0	452	452	452
Spirodela_polyrhiza	1	0	0	373	373	373
Tarenaya_hassleriana	33	10	30.303	234	1116	558.424
Theobroma_cacao	20	0	0	165	956	465.85
Trifolium_pratense	39	2	5.12821	43	1725	386.59
Triticum_aestivum	75	0	0	41	710	267.373
Triticum_urartu	68	0	0	100	2820	387.338
Vigna_unguiculata	17	0	0	208	954	396.235
Vitis_vinifera	17	0	0	55	2103	440.294
Zea_mays	79	1	1.26582	129	1780	408.304
Zostera_marina	2	0	0	343	871	607
Total/Average	3979	58	1.625	143.05	901.11	358.181

## Sheet: Table S7
Table S7. The Myb transcription factor (Myb_DNA-bind_4) and related SSR information in examined species.
Species	Myb genes	Myb genes with SSR	Percentage (%)	Min-len	Max-len	Aver-len
Actinidia_chinensis	65	6	9.23077	108	1161	394.308
Aegilops_tauschii	14	2	14.2857	235	929	445.143
Amaranthus_hypochondriacus	30	8	26.6667	271	872	417.733
Amborella_trichopoda	27	4	14.8148	225	867	411.963
Ananas_comosus	23	16	69.5652	204	1180	504.478
Aquilegia_coerulea	30	7	23.3333	173	930	447.633
Arabidopsis_halleri	22	4	18.1818	193	913	392.773
Arabidopsis_lyrata	30	3	10	230	928	420
Arabidopsis_thaliana	29	5	17.2414	250	912	426
Arachis_duranensis	34	13	38.2353	246	863	449.029
Arachis_ipaensis	34	14	41.1765	240	864	449.647
Beta_vulgaris	26	9	34.6154	211	887	424.615
Boechera_stricta	31	6	19.3548	190	914	421.581
Brachypodium_distachyon	28	9	32.1429	129	876	431.571
Brachypodium_stacei	35	12	34.2857	198	878	426.343
Brassica_juncea	101	21	20.7921	89	962	427.465
Brassica_napus	102	17	16.6667	133	1150	401.216
Brassica_nigra	51	10	19.6078	226	962	426.706
Brassica_oleracea	59	8	13.5593	110	1149	428.542
Brassica_rapa	55	14	25.4545	150	960	433.418
Capsella_grandiflora	27	7	25.9259	246	909	437.926
Capsella_rubella	34	8	23.5294	244	909	416.529
Capsicum_annuum	29	3	10.3448	185	857	396.552
Capsicum_baccatum	29	5	17.2414	146	857	409.448
Capsicum_chinense	31	4	12.9032	143	857	388.548
Carica_papaya	28	5	17.8571	239	820	422.607
Catharanthus_roseus	29	6	20.6897	118	589	396.931
Cephalotus_follicularis	27	4	14.8148	222	914	435.185
Chenopodium_quinoa	44	1	2.27273	194	826	380.5
Cicer_arietinum	40	0	0	247	967	462.425
Citrullus_lanatus	28	7	25	269	698	425.214
Citrus_clementina	37	8	21.6216	228	913	461.378
Citrus_grandis	28	6	21.4286	226	1001	467.964
Citrus_sinensis	48	7	14.5833	122	797	402.146
Coffea_canephora	27	6	22.2222	152	889	401
Cucumis_melo	38	0	0	264	911	437.368
Cucumis_sativus	28	8	28.5714	260	962	435.286
Daucus_carota	38	2	5.26316	220	940	419
Dendrobium_officinale	34	3	8.82353	151	695	380.676
Dianthus_caryophyllus	25	10	40	225	882	478.8
Echinochloa_crusgalli	92	22	23.913	69	1357	390.424
Elaeis_guineensis	44	12	27.2727	81	905	404.114
Eucalyptus_grandis	25	6	24	164	862	428.48
Eutrema_salsugineum	28	10	35.7143	251	917	447.464
Fragaria_vesca	30	3	10	264	1029	459.167
Glycine_max	71	21	29.5775	251	889	448.958
Gnetum_montanum	34	9	26.4706	186	879	428.912
Gossypium_arboreum	50	8	16	215	867	431.3
Gossypium_hirsutum	102	20	19.6078	198	885	428.059
Gossypium_raimondii	51	12	23.5294	77	885	434.471
Hordeum_vulgare	23	4	17.3913	216	942	390.739
Jatropha_curcas	10	4	40	104	624	395.9
Kalanchoe_laxiflora	38	4	10.5263	272	858	429.395
Kalanchoe_marnieriana	72	6	8.33333	270	858	435.361
Linum_usitatissimum	54	19	35.1852	60	1425	425.852
Lolium_perenne	19	2	10.5263	216	877	457.737
Lotus_japonicus	32	5	15.625	139	865	420.938
Malus_domestica	41	6	14.6341	248	1222	484.244
Manihot_esculenta	48	6	12.5	246	912	441.521
Marchantia_polymorpha	40	4	10	190	896	406.4
Medicago_truncatula	36	8	22.2222	190	1224	462.056
Mimulus_guttatus	36	13	36.1111	96	870	397.472
Moringa_oleifera	33	2	6.06061	160	618	404.182
Musa_acuminata	55	12	21.8182	181	1135	417.927
Nelumbo_nucifera	36	11	30.5556	255	887	428.306
Oropetium_thomaeum	27	5	18.5185	156	840	437.222
Oryza_brachyantha	17	1	5.88235	184	874	401.471
Oryza_glaberrima	25	16	64	210	872	417.72
Oryza_sativa	39	15	38.4615	153	883	391.718
Panax_ginseng	61	14	22.9508	75	725	370.508
Panicum_hallii	34	12	35.2941	159	876	441.794
Panicum_virgatum	64	16	25	190	872	411.047
Phalaenopsis_equestris	30	2	6.66667	153	866	394.8
Phaseolus_vulgaris	47	2	4.25532	247	872	449.936
Phoenix_dactylifera	25	4	16	160	489	324.08
Phyllostachys_heterocycla	35	8	22.8571	159	645	365.143
Physcomitrella_patens	51	7	13.7255	232	1072	446.765
Picea_abies	29	6	20.6897	133	754	415.724
Populus_trichocarpa	58	11	18.9655	194	917	440.862
Prunus_mume	43	3	6.97674	152	905	453.581
Prunus_persica	33	8	24.2424	287	903	454.061
Raphanus_sativus	45	8	17.7778	222	1192	438.444
Ricinus_communis	31	9	29.0323	232	881	460.774
Salix_purpurea	55	15	27.2727	267	918	455.509
Salvia_miltiorrhiza	32	3	9.375	139	619	336.625
Selaginella_moellendorffii	30	12	40	164	1046	423.733
Sesamum_indicum	32	1	3.125	208	827	423.719
Setaria_italica	36	5	13.8889	207	879	416.472
Setaria_viridis	34	8	23.5294	207	879	442.088
Solanum_lycopersicum	30	4	13.3333	120	853	390.767
Solanum_melongena	27	3	11.1111	176	879	426.519
Solanum_tuberosum	41	0	0	76	629	357.683
Sorghum_bicolor	29	14	48.2759	203	876	451.276
Sphagnum_fallax	59	19	32.2034	246	985	485.492
Spirodela_polyrhiza	25	10	40	222	876	405.52
Tarenaya_hassleriana	69	14	20.2899	211	905	420.348
Theobroma_cacao	32	3	9.375	242	1005	452.312
Trifolium_pratense	36	4	11.1111	190	1031	437.333
Triticum_aestivum	44	5	11.3636	75	815	366.75
Triticum_urartu	14	1	7.14286	200	851	423.857
Vigna_unguiculata	38	7	18.4211	263	885	447.132
Vitis_vinifera	25	5	20	153	1660	430.6
Zea_mays	47	15	31.9149	207	1022	440.489
Zostera_marina	30	4	13.3333	118	892	411.033
Total/Average	4034	816	20.7331	189.452	911.615	423.999

## Sheet: Table S8
Table S8. The Myb transcription factor (Myb_DNA-bind_6) and related SSR information in examined species.
Species	Myb genes	Myb genes with SSR	Percentage (%)	Min-len	Max-len	Aver-len
Actinidia_chinensis	22	2	9.09091	118	1011	431.955
Aegilops_tauschii	13	0	0	302	1880	841.308
Amaranthus_hypochondriacus	13	3	23.0769	89	1927	606.538
Amborella_trichopoda	9	2	22.2222	154	1086	437
Ananas_comosus	18	4	22.2222	375	2022	867.222
Aquilegia_coerulea	13	0	0	264	2051	787.615
Arabidopsis_halleri	18	0	0	151	1914	546.167
Arabidopsis_lyrata	23	0	0	65	1981	448.043
Arabidopsis_thaliana	20	1	5	119	1958	562.65
Arachis_duranensis	18	3	16.6667	112	1026	464.056
Arachis_ipaensis	15	1	6.66667	148	970	491.333
Beta_vulgaris	11	0	0	351	1972	710.455
Boechera_stricta	17	1	5.88235	251	1915	607.353
Brachypodium_distachyon	12	1	8.33333	336	1884	792.083
Brachypodium_stacei	17	1	5.88235	148	1889	661.529
Brassica_juncea	59	3	5.08475	97	2049	490.051
Brassica_napus	62	6	9.67742	83	1887	498.29
Brassica_nigra	27	3	11.1111	235	1909	593.481
Brassica_oleracea	30	5	16.6667	83	1899	444.5
Brassica_rapa	24	3	12.5	234	1898	540.542
Capsella_grandiflora	15	2	13.3333	251	845	433.333
Capsella_rubella	19	3	15.7895	234	733	414.211
Capsicum_annuum	11	0	0	282	1763	692
Capsicum_baccatum	17	0	0	93	1924	608.471
Capsicum_chinense	12	0	0	122	1921	639.917
Carica_papaya	8	1	12.5	174	1667	634.625
Catharanthus_roseus	11	0	0	326	1679	732.091
Cephalotus_follicularis	15	1	6.66667	236	2026	536.533
Chenopodium_quinoa	14	0	0	283	1894	745.071
Chlamydomonas_reinhardtii	4	1	25	764	1431	1101.5
Chlorella_variabilis	6	2	33.3333	83	1570	624
Cicer_arietinum	33	0	0	267	1998	674.818
Citrullus_lanatus	11	1	9.09091	213	877	512.818
Citrus_clementina	25	3	12	73	2042	593.64
Citrus_grandis	14	4	28.5714	86	2038	680.857
Citrus_sinensis	27	1	3.7037	76	2038	665.37
Coccomyxa_subellipsoidea	4	0	0	116	943	585.5
Coffea_canephora	10	2	20	326	1653	653
Cucumis_melo	12	0	0	210	1026	496.083
Cucumis_sativus	11	1	9.09091	184	1005	517.455
Daucus_carota	24	1	4.16667	211	1106	564.75
Dendrobium_officinale	7	0	0	227	757	443.714
Dianthus_caryophyllus	13	1	7.69231	108	1838	628.846
Dunaliella_salina	4	3	75	187	949	601
Echinochloa_crusgalli	31	3	9.67742	96	1350	595.29
Elaeis_guineensis	8	0	0	349	1183	752.375
Eucalyptus_grandis	15	1	6.66667	299	1964	683.4
Eutrema_salsugineum	20	1	5	253	1906	496.8
Fragaria_vesca	15	1	6.66667	167	2183	664.067
Glycine_max	42	4	9.52381	105	2008	608.214
Gnetum_montanum	10	1	10	80	2103	677.5
Gossypium_arboreum	18	2	11.1111	199	1967	868.167
Gossypium_hirsutum	40	5	12.5	156	2018	817.85
Gossypium_raimondii	23	2	8.69565	96	2015	751.696
Hordeum_vulgare	4	0	0	153	1914	831.5
Jatropha_curcas	11	1	9.09091	360	1943	790.636
Kalanchoe_laxiflora	19	2	10.5263	297	1905	783.474
Kalanchoe_marnieriana	35	3	8.57143	285	1907	711.486
Linum_usitatissimum	30	5	16.6667	142	1860	579.5
Lolium_perenne	15	1	6.66667	201	1998	791.067
Lotus_japonicus	17	1	5.88235	179	925	465.765
Malus_domestica	21	0	0	127	2144	697.714
Manihot_esculenta	21	2	9.52381	301	2017	618.762
Marchantia_polymorpha	12	1	8.33333	298	3290	926.833
Medicago_truncatula	27	2	7.40741	195	2045	594.963
Micromonas_pusilla_CCMP1545	9	2	22.2222	94	653	336
Micromonas_pusilla_RCC299	11	0	0	89	695	284.818
Mimulus_guttatus	16	4	25	110	1988	637.312
Moringa_oleifera	13	0	0	307	998	518.308
Musa_acuminata	22	1	4.54545	115	1920	661.364
Nelumbo_nucifera	16	0	0	119	2042	700.438
Oropetium_thomaeum	14	1	7.14286	88	1811	558.429
Oryza_brachyantha	14	2	14.2857	65	1917	700.214
Oryza_glaberrima	12	7	58.3333	160	712	382.583
Oryza_sativa	15	6	40	170	973	450.4
Ostreococcus_lucimarinus	7	0	0	96	757	229.714
Panax_ginseng	26	1	3.84615	127	1798	612.577
Panicum_hallii	18	1	5.55556	299	1927	710.944
Panicum_virgatum	40	3	7.5	146	1940	637.025
Phalaenopsis_equestris	14	0	0	115	1055	298.214
Phaseolus_vulgaris	39	0	0	247	2036	1025.77
Phoenix_dactylifera	11	0	0	277	1252	583.364
Phyllostachys_heterocycla	16	1	6.25	99	2083	793.562
Physcomitrella_patens	12	2	16.6667	581	3247	1357.5
Picea_abies	6	1	16.6667	120	1526	532.333
Populus_trichocarpa	25	2	8	304	2024	653.92
Prunus_mume	26	3	11.5385	313	2047	770.615
Prunus_persica	15	3	20	304	2046	640.067
Raphanus_sativus	29	2	6.89655	231	1900	533.172
Ricinus_communis	15	3	20	86	2010	640.667
Salix_purpurea	27	2	7.40741	241	1998	563.037
Salvia_miltiorrhiza	9	0	0	236	1730	665.556
Selaginella_moellendorffii	11	0	0	91	795	415.182
Sesamum_indicum	10	0	0	317	2024	852.1
Setaria_italica	18	2	11.1111	148	1946	676.389
Setaria_viridis	20	2	10	148	1945	661.6
Solanum_lycopersicum	21	1	4.7619	82	1071	440.095
Solanum_melongena	10	0	0	94	984	526
Solanum_tuberosum	14	1	7.14286	252	987	465.643
Sorghum_bicolor	13	3	23.0769	91	1789	562.769
Sphagnum_fallax	8	1	12.5	248	1678	818.375
Spirodela_polyrhiza	11	2	18.1818	169	1001	413.636
Tarenaya_hassleriana	62	14	22.5806	268	1925	987.161
Theobroma_cacao	14	2	14.2857	65	2083	591.5
Trifolium_pratense	32	1	3.125	41	1998	534.219
Triticum_aestivum	40	4	10	45	1769	482.8
Triticum_urartu	18	1	5.55556	234	1976	763.056
Vigna_unguiculata	26	3	11.5385	118	2049	662.769
Vitis_vinifera	15	1	6.66667	227	1689	538.733
Volvox_carteri	5	2	40	120	3486	1262.2
Zea_mays	15	2	13.3333	189	926	480.867
Zostera_marina	14	0	0	217	1006	509.071
Total/Average	2056	193	10.1272	191.857	1693.82	628.847

## Sheet: Table S9
Table S9. The Myb transcription factor (Myb_DNA-bind_7) and related SSR information in examined species.
Species	Myb genes	Myb genes with SSR	Percentage (%)	Min-len	Max-len	Aver-len
Actinidia_chinensis	1	0	0	746	746	746
Aegilops_tauschii	2	0	0	263	789	526
Amaranthus_hypochondriacus	1	0	0	613	613	613
Amborella_trichopoda	1	0	0	647	647	647
Ananas_comosus	1	1	100	823	823	823
Aquilegia_coerulea	1	0	0	773	773	773
Arabidopsis_halleri	1	0	0	604	604	604
Arabidopsis_lyrata	1	0	0	601	601	601
Arabidopsis_thaliana	1	0	0	625	625	625
Arachis_duranensis	1	0	0	786	786	786
Arachis_ipaensis	1	0	0	818	818	818
Beta_vulgaris	1	0	0	722	722	722
Boechera_stricta	3	0	0	432	580	502.333
Brachypodium_distachyon	2	0	0	373	793	583
Brachypodium_stacei	2	0	0	674	796	735
Brassica_juncea	5	1	20	485	1216	676.2
Brassica_napus	6	1	16.6667	520	593	554.333
Brassica_nigra	2	0	0	481	1217	849
Brassica_oleracea	3	0	0	519	590	550
Brassica_rapa	2	2	100	465	566	515.5
Capsella_grandiflora	1	0	0	591	591	591
Capsella_rubella	3	0	0	591	591	591
Capsicum_annuum	1	0	0	648	648	648
Capsicum_baccatum	1	0	0	681	681	681
Capsicum_chinense	1	0	0	669	669	669
Carica_papaya	1	0	0	631	631	631
Catharanthus_roseus	1	0	0	756	756	756
Cephalotus_follicularis	1	0	0	737	737	737
Chenopodium_quinoa	2	0	0	749	796	772.5
Chlamydomonas_reinhardtii	1	1	100	2018	2018	2018
Chlorella_variabilis	1	1	100	786	786	786
Cicer_arietinum	2	0	0	700	703	701.5
Citrullus_lanatus	1	0	0	769	769	769
Citrus_clementina	4	0	0	703	725	719
Citrus_grandis	1	0	0	725	725	725
Citrus_sinensis	1	0	0	690	690	690
Coccomyxa_subellipsoidea	1	0	0	519	519	519
Coffea_canephora	1	0	0	791	791	791
Cucumis_sativus	1	1	100	770	770	770
Daucus_carota	1	0	0	673	673	673
Dendrobium_officinale	1	0	0	119	119	119
Dianthus_caryophyllus	1	0	0	659	659	659
Echinochloa_crusgalli	2	1	50	583	811	697
Elaeis_guineensis	1	0	0	757	757	757
Eucalyptus_grandis	1	0	0	755	755	755
Eutrema_salsugineum	2	1	50	514	589	551.5
Fragaria_vesca	3	0	0	615	733	692.333
Glycine_max	4	0	0	499	949	726
Gnetum_montanum	1	0	0	961	961	961
Gossypium_arboreum	1	0	0	673	673	673
Gossypium_hirsutum	2	0	0	681	684	682.5
Gossypium_raimondii	1	0	0	681	681	681
Hordeum_vulgare	1	1	100	334	334	334
Kalanchoe_laxiflora	1	0	0	949	949	949
Kalanchoe_marnieriana	2	0	0	846	949	897.5
Linum_usitatissimum	1	1	100	631	631	631
Lolium_perenne	2	0	0	386	822	604
Lotus_japonicus	7	0	0	37	719	135.429
Manihot_esculenta	1	0	0	1130	1130	1130
Marchantia_polymorpha	1	0	0	570	570	570
Medicago_truncatula	3	0	0	296	838	571.667
Micromonas_pusilla_CCMP1545	1	0	0	495	495	495
Micromonas_pusilla_RCC299	1	0	0	389	389	389
Mimulus_guttatus	1	0	0	672	672	672
Moringa_oleifera	1	0	0	802	802	802
Musa_acuminata	1	0	0	144	144	144
Oropetium_thomaeum	1	0	0	612	612	612
Oryza_brachyantha	1	1	100	802	802	802
Oryza_glaberrima	1	0	0	1588	1588	1588
Oryza_sativa	1	1	100	219	219	219
Ostreococcus_lucimarinus	1	0	0	234	234	234
Panax_ginseng	2	0	0	716	831	773.5
Panicum_hallii	2	0	0	462	535	498.5
Panicum_virgatum	2	0	0	385	807	596
Phalaenopsis_equestris	1	0	0	530	530	530
Phaseolus_vulgaris	1	0	0	911	911	911
Phyllostachys_heterocycla	2	0	0	886	889	887.5
Physcomitrella_patens	2	0	0	428	453	440.5
Populus_trichocarpa	2	0	0	567	1097	832
Prunus_persica	1	0	0	770	770	770
Raphanus_sativus	2	1	50	531	1178	854.5
Ricinus_communis	1	0	0	1004	1004	1004
Salix_purpurea	2	0	0	614	1105	859.5
Salvia_miltiorrhiza	2	0	0	421	611	516
Selaginella_moellendorffii	2	0	0	273	319	296
Sesamum_indicum	2	0	0	544	1204	874
Setaria_italica	2	0	0	303	802	552.5
Setaria_viridis	2	0	0	331	801	566
Solanum_lycopersicum	1	0	0	706	706	706
Solanum_tuberosum	3	0	0	512	715	614
Sorghum_bicolor	1	0	0	210	210	210
Sphagnum_fallax	1	0	0	435	435	435
Spirodela_polyrhiza	1	0	0	240	240	240
Tarenaya_hassleriana	1	1	100	600	600	600
Theobroma_cacao	2	0	0	322	772	547
Trifolium_pratense	2	1	50	342	774	558
Triticum_aestivum	8	0	0	267	910	436.625
Triticum_urartu	2	0	0	504	852	678
Vigna_unguiculata	1	0	0	890	890	890
Vitis_vinifera	1	0	0	993	993	993
Volvox_carteri	1	1	100	1565	1565	1565
Zea_mays	1	0	0	135	135	135
Zostera_marina	2	0	0	545	625	585
Total/Average	172	18	12.9773	618.854	735.01	671.606

## Sheet: Table S10
Table S10. The Myb transcription factor identified in 8 representative species.
Species	Myb_DNA-binding	Myb_DNA-bind_3	Myb_DNA-bind_4	Myb_DNA-bind_6	Myb_DNA-bind_7
Bra	427	20	55	24	2
Ath	239	14	29	20	1
Osa	228	92	39	15	1
Atr	124	30	27	9	1
Pab	206	0	29	6	0
Smo	86	0	30	11	2
Ppa	151	0	51	12	2
Cre	42	0	0	4	1

[truncated: 2 more sheets: Table S11, Table S12]
